# Supplementary material for: Bioinspired Propulsion System for a Thunniform Robotic Fish
Source: Biomimetics (Basel). 2022 Nov 28;7(4):215. doi: 10.3390/biomimetics7040215 (PMC9775513; doi:10.3390/biomimetics7040215)
Supplement: Supplementary file 1 [file biomimetics-07-00215-s001.zip]

Archive with 1 entries (1 files):
- biomimetics-1980192-supplementary.mp4
